# Supplementary material for: Effect of p53 activation on experimental right ventricular hypertrophy
Source: PLoS One. 2020 Jun 19;15(6):e0234872. doi: 10.1371/journal.pone.0234872 (PMC7304610; doi:10.1371/journal.pone.0234872)
Supplement: S! Table — (XLSX) [file pone.0234872.s005.xlsx]

## Sheet: clinical info RV
Patient	Category	Origien	Diagnosis	Sexe	Age	Body weight (kg)	LVEF# (%)	RVSP# (mmHg)	TAPSE (mm)	CI# (L/min/m2)	Who class	mean PAP## (mmHg)	CI## (L/min/m2)	PVR## (dyne×sec/cm5/)	Epoprostenol	ERA	PDE5 inhibitor
1	Control RV	Biopsy¶	Aortic valve stenosis	M	56	94.5	60	N/A	25.2	N/A	N/A	N/A	N/A	N/A	N/A	N/A	N/A
2	Control RV	Biopsy¶	Aortic regurgitation	F	46	80	60	16	26	N/A	N/A	N/A	N/A	N/A	N/A	N/A	N/A
3	Control RV	Biopsy¶	Aortic valve stenosis	F	52	68	55	15	N/A	N/A	N/A	N/A	N/A	N/A	N/A	N/A	N/A
4	Control RV	Autopsy	Sudden death	F	43	70.3	N/A	N/A	N/A	N/A	N/A	N/A	N/A	N/A	N/A	N/A	N/A
5	Control RV	Autopsy	Sudden death	F	48	N/A	N/A	N/A	N/A	N/A	N/A	N/A	N/A	N/A	N/A	N/A	N/A
6	Control RV	Autopsy	Sudden death	F	49	N/A	N/A	N/A	N/A	N/A	N/A	N/A	N/A	N/A	N/A	N/A	N/A
7	Control RV	Autopsy	Sudden death	M	52	72	N/A	N/A	N/A	N/A	N/A	N/A	N/A	N/A	N/A	N/A	N/A
8	Control RV	Autopsy	Sudden death	M	29	67.8	N/A	N/A	N/A	N/A	N/A	N/A	N/A	N/A	N/A	N/A	N/A
9	Control RV	Autopsy	Sudden death	M	65	N/A	N/A	N/A	N/A	N/A	N/A	N/A	N/A	N/A	N/A	N/A	N/A
10	Control RV	Autopsy	Sudden death	M	68	N/A	N/A	N/A	N/A	N/A	N/A	N/A	N/A	N/A	N/A	N/A	N/A
11	Control RV	Biopsy¶	Aortic valve stenosis	M	36	77	65	22	N/A	N/A	I	N/A	N/A	N/A	N/A	N/A	N/A
12	Control RV	Biopsy¶	Aortic valve stenosis	M	53	133	70	31	23	N/A	N/A	N/A	N/A	N/A	N/A	N/A	N/A
13	Control RV	Biopsy¶	Aortic valve stenosis	F	41	134	65	17	N/A	N/A	N/A	N/A	N/A	N/A	N/A	N/A	N/A
14	Control RV	Biopsy¶	Aortic valve stenosis	M	29	77	60	25	N/A	N/A	II	N/A	N/A	N/A	N/A	N/A	N/A
15	Control RV	Biopsy¶	Aortic valve stenosis	M	47	88	60	29	23	N/A	N/A	N/A	N/A	N/A	N/A	N/A	N/A
16	Control RV	Biopsy¶	Aortic valve stenosis	M	59	75	60	N/A	N/A	N/A	N/A	N/A	N/A	N/A	N/A	N/A	N/A
17	Control RV	Biopsy¶	Aortic valve stenosis	M	50	66	60	29	N/A	N/A	N/A	N/A	N/A	N/A	N/A	N/A	N/A
18	Control RV	Biopsy¶	Aortic regurgitation	M	22	85	65	N/A	N/A	N/A	N/A	N/A	N/A	N/A	N/A	N/A	N/A
19	Control RV	Biopsy¶	Aortic regurgitation	M	58	91	55	N/A	N/A	N/A	N/A	N/A	N/A	N/A	N/A	N/A	N/A
20	Control RV	Biopsy¶	Aortic valve stenosis	M	46	82	60	23	29	N/A	N/A	N/A	N/A	N/A	N/A	N/A	N/A
1	Compensated RV failure	Biopsy¶	Pulmonary valve regurgitation†	M	29	76.6	60	35	18	2.53765	III	37	N/A	N/A	N/A	N/A	N/A
2	Compensated RV failure	Biopsy¶	Pulmonary valve stenosis‡	M	27	80	55	51	10	2.62	III	N/A	N/A	N/A	N/A	N/A	N/A
3	Compensated RV failure	Autopsy	RV dilatation with unknow cause	F	30	49	60	42	16.4	3	II	20	N/A	300	N/A	N/A	N/A
4	Compensated RV failure	Biopsy¶	Ventricular septal defect	F	61	64	60	65	17	2.28	N/A	19	2.2	173	N/A	N/A	N/A
5	Compensated RV failure	Biopsy¶	Pulmonary valve regurgitation†	M	22	71.2	48	could not measured (because of trivial TR)	17.4	3	N/A	N/A	N/A	N/A	N/A	N/A	N/A
6	Compensated RV failure	Biopsy¶	Pulmonary valve regurgitation†	F	33	76	50	21	18.6	4.10384	N/A	N/A	N/A	N/A	N/A	N/A	N/A
7	Compensated RV failure	Biopsy¶	Pulmonary valve stenosis‡	F	54	84	55	89 (Elevated RVSP is due to PS) related to transpulmonary valve gradient rather than pulmonary hypertension.)	20.2	2.57895	I-II	N/A	N/A	N/A	N/A	N/A	N/A
8	Compensated RV failure	Biopsy¶	Pulmonary valve stenosis‡	F	14	65	66	N/A	N/A	2.24666	N/A	N/A	N/A	N/A	N/A	N/A	N/A
9	Compensated RV failure	Biopsy¶	Pulmonary valve stenosis‡	F	32	111	55	78 (Elevated RVSP is due to PS)	16	2.97	N/A	N/A	N/A	N/A	N/A	N/A	N/A
10	Compensated RV failure	Biopsy¶	Ebstein anomaly	F	30	73	60	19	N/A	3.7	N/A	N/A	N/A	N/A	N/A	N/A	N/A
11	Compensated RV failure	Biopsy¶	Pulmonary valve regurgitation†	F	28	81	55	53	17	N/A	N/A	N/A	N/A	N/A	N/A	N/A	N/A
1	decompensated RV failure	Autopsy	SSc-PAH	F	54	77	60	60	17	N/A	IV	48	1.9	735	no	yes	yes
2	decompensated RV failure	Autopsy	SSc-PAH	M	77	57.5	50	44	13	N/A	III	54	1.8	1017	no	yes	yes
3	decompensated RV failure	Autopsy	SSc-PAH	F	47	76	60	80	12	N/A	III	46	2.1	800	yes	yes	yes
4	decompensated RV failure	Autopsy	IPAH	F	74	53.7	55	84	N/A	N/A	IV	35	2.5	488	no	yes	no
5	decompensated RV failure	Autopsy	PPHTN	F	46	57	80	115	N/A	N/A	IV	N/A	N/A	N/A	no	no	no
6	decompensated RV failure	Autopsy	SSc-PAH	F	53	67	55	110	N/A	N/A	IV	71	2.5	864	no	yes	yes
7	decompensated RV failure	Autopsy	IPAH or PVOD	F	76	66	60	66	16	N/A	IV	40	2.2	737	no	no	no
8	decompensated RV failure	Autopsy	IPAH	F	61	43	45	100	16	N/A	III	66	2.9	1012	no	yes	yes
9	decompensated RV failure	Autopsy	IPAH	M	65	86.4	60	100	7	2.36	III	76	2.4	1125	no	yes	yes
10	decompensated RV failure	Autopsy	CHD-PAH	F	57	58	60	53	15	1.74	III	N/A	N/A	N/A	no	no	no
11	decompensated RV failure	Autopsy	PVOD	F	72	77	65	108	13	N/A	IV	61	3.36	630	no	no	no
SSc: systemic sclerosis; IPAH: Idiopathic pulmonary arterial hypertension; PPHTN: pprtopulmonary hypertension; PVOD: pulmonary veno-occlusive disease; CHD: congenital heart disease; N/A: not available; LVEF: left ventricular ejection fraction; RVSP: right ventricular systolic pressure; CI:cardiac index (L/min/m2); PAP: pulmonary artery pressure; ERA: endothelin receptor antagonist; PDE5: phosphod…
† Pulmonary valve regurgitation following previous surgical correction of tetralogy of Fallot.
‡ Pulmonary valve stenosis following previous surgical correction of tetralogy of Fallot. Elevated RVSP is related to transpulmonary valve gradient rather than pulmonary hypertension.
¶ Biopsy performed during cardiac surgery.
¶ ¶ Early autopsy performed following sudden death. None of those subjects had any past medical history. Moreover, there were no macroscopic signs of chronic right or left heart dysfunction. All subjects exhibited normal heart size, no heart hypertrophy (left and right ventricle wall diameter of 1.3-1.5cm and 0.2-0.5cm, respectively) and normal pulmonary arteries.
# Measured by echocardiography.
## Measured by right heart catheterization.
